# Supplementary material for: Search Behavior of Individual Foragers Involves Neurotransmitter Systems Characteristic for Social Scouting
Source: Front Insect Sci. 2021 Jun 4;1:664978. doi: 10.3389/finsc.2021.664978 (PMC10926421; doi:10.3389/finsc.2021.664978)
Supplement: Supplementary file 1 [file Data_Sheet_1.XLSX]

## Sheet: Search Behavior Profile
YEAR.BEEID	BEEID	F	HF	FS	HFS	S1	HS1	S2	HS2	S3	HS3	S4
2015_2	A2	3.06833	0.826333	6.68367	3.37833	10.8413	6.70333	9.35767	15.934	8.50467	18.477	8.18767
2015_5	A5	2.96433	0.909333	8.206	3.44267	10.0037	12.8053	6.07367	14.6893	8.06533	4.63633	8.41967
2015_6	A6	2.512	1.46433	7.79667	1.67833	13.387	3.338	9.90133	6.21667	10.3863	7.952	8.461
2015_3	A3	2.41633	1.01633	6.09533	5.298	8.39333	11.726	6.77933	32.2813	8.634
2015_4	A4	2.59367	1.046	6.883	2.47533	14.9063	5.89967	13.3943	14.9553	19.0647
2015_1	A1	2.35033	2.144	6.57033	2.77733	16.435	7.071	16.2953	26.5817	13.1543
2015_9	A9	2.98367	1.38	7.492	2.427	11.2127	2.73967	8.46933	11.2743	14.0447
2015_10	A10	3.38267	1.69833	7.27733	1.54433	16.7177	2.331	9.04967	7.65233	7.19933
2015_7	A7	3.09	1.34933	3.89167	1.752	7.99667	18.2077	6.18633	16.3037	7.162
2015_8	A8	3.258	1.54633	5.62867	2.54033	10.0477	6.25633	5.79033	24.2093	6.07967
2015_13	A13	4.13033	1.23667	6.84967	2.51067	13.83	12.163	11.36
2015_11	A11	2.98467	8.04567	9.01467	6.605	9.78633	16.6397	6.18967
2015_12	A12	3.364	1.63833	7.20567	3.888	7.83833	21.1577	6.763
2015_14	A14	2.8	1	7.683	1.043	14.0267
2015_16	A16	3.14	1.73	7.09	0.68	14.36
2015_15	A15	6.29033	0.984667	7.88	2.34	14.02
2020_12	E12	3.74133	5.62867	8.77933	4.67	8.14667	13.0767	10.732	46.402	7.74467
2020_14	E14	3.072	2.77067	9.09	3.31467	24.5773	3.29667	25.384	6.95067	18.3427
2020_19	E19	3.27733	2.516	8.25533	3.522	11.3673	5.72667	12.776	14.318	8.24333
2020_1	E1	3.42933	4.882	10.8833	10.0067	7.61067	16.8293	37.27
2020_2	E2	4.32267	6.37733	11.2353	3.60667	28.8087	4.85333	21.1347
2020_15	E15	4.246	16.5947	14.7913	20.252	10.976	23.6387	10.1167
2020_18	E18	3.49067	3.80133	10.962	4.148	18.4147	29.126	11.8673
2020_11	E11	3.74467	2.53133	28.2333	8.52667	8.968	17.0073	9.31333
2020_3	E3	3.40933	2.88467	16.91	5.00333	10.9633	8.04533	14.0967
2020_9	E9	3.36667	2.88467	9.24467	2.404	13.1167	6.27733	9.14067
2020_26	E26	2.776	2.13467	6.42467
2020_25	E25	2.98867	3.37933	8.67933	3.27067	14.5007
2020_22	E22	3.69867	3.27533	8.684	4.13867	29.7913
2020_24	E24	7.27667	17.284	8.05467	12.2707	14.608
2020_4	E4	4.552	4.73867	11.4547	3.98	19.2793
2020_20	E20	3.75533	17.92	7.68733	29.786	11.588

## Sheet: GLMM & GLHT Flight Duration
YEAR	GLMM
	Flights	Estimate	Std. Error	t value	p value
2015	Intercept (F)	0.31628	0.01631	19.396	< 2E- 16
	FS	-0.1677	0.01598	-10.493	< 2E- 17
	S1	-0.22569	0.01505	-14.994	< 2E- 18
	S2	-0.20005	0.01571	-12.734	< 2E- 19
	S3	-0.2134	0.01576	-13.541	< 2E- 20
	S4	-0.19647	0.02008	-9.786	< 2E- 21
	GLHT
	Comparison	Estimate	Error	z.value	p.value
	FS - F	-0.167696	0.0159815	-10.4931	< 0.001
	SF1 - F	-0.225692	0.0150519	-14.9942	< 0.001
	SF2 - F	-0.200054	0.01571	-12.7342	< 0.001
	SF3 - F	-0.213395	0.0157593	-13.5409	< 0.001
	SF4 - F	-0.196467	0.0200759	-9.78621	< 0.001
	SF1 - FS	-0.057996	0.00760697	-7.62406	< 0.001
	SF2 - FS	-0.0323588	0.00887885	-3.64448	0.00311533
	SF3 - FS	-0.0456999	0.00895344	-5.10418	< 0.001
	SF4 - FS	-0.0287713	0.0153469	-1.87473	0.389042
	SF2 - SF1	0.0256372	0.00706519	3.62866	0.00323248
	SF3 - SF1	0.0122961	0.0071348	1.72339	0.486852
	SF4 - SF1	0.0292247	0.0144041	2.02891	0.299152
	SF3 - SF2	-0.0133411	0.00817694	-1.63155	0.548838
	SF4 - SF2	0.00358753	0.0149191	0.240465	0.999873
	SF4 - SF3	0.0169286	0.0148221	1.14212	0.848995
2020	GLMM
	Flights	Estimate	Std. Error	t value	p value
	Intercept (F)	0.25461	0.0202	12.607	< 2E- 16
	FS	-0.1601	0.0206	-7.77	7.83e-15
	S1	-0.18265	0.02015	-9.066	< 2E- 16
	S2	-0.18571	0.02057	-9.029	< 2E- 16
	S3	-0.16556	0.02564	-6.457	1.07e-10
	GLHT
	Comparison	Estimate	Error	z.value	p.value
	FS - F	-0.1601	0.0206039	-7.77037	<0.001
	SF1 - F	-0.182654	0.0201473	-9.06591	<0.001
	SF2 - F	-0.185709	0.0205672	-9.02936	<0.001
	SF3 - F	-0.165557	0.0256406	-6.45682	<0.001
	SF1 - FS	-0.0225539	0.00856109	-2.63447	0.0552993
	SF2 - FS	-0.0256088	0.00949082	-2.69827	0.0462786
	SF3 - FS	-0.00545708	0.0180836	-0.30177	0.997936
	SF2 - SF1	-0.00305484	0.00823634	-0.370898	0.995399
	SF3 - SF1	0.0170969	0.0175094	0.976437	0.851263
	SF3 - SF2	0.0201517	0.0176453	1.14205	0.763486

## Sheet: GLMM & GLHT Hive Stay Duration
YEAR	GLMM
	Hive Stay	Estimate	Std. Error	t value	p value
2015	Intercept (HF)	0.58166	0.06894	8.437	< 2E- 16
	HFS	-0.20827	0.07919	-2.63	0.00854
	HS1	-0.44757	0.06924	-6.464	1.02e-10
	HS2	-0.505	0.06819	-7.406	1.31e-13
	HS3	-0.48552	0.07304	-6.647	2.99e-11
	GLHT
	Comparison	Estimate	Error	z.value	p.value
	HFS - HF	-0.208272	0.07919	-2.63003	0.0541157
	HS1 - HF	-0.447567	0.0692407	-6.46392	4.79441e-10
	HS2 - HF	-0.504999	0.0681921	-7.40554	5.41678e-13
	HS3 - HF	-0.485518	0.0730424	-6.64707	1.2839e-10
	HS1 - HFS	-0.239294	0.0452498	-5.28829	6.75363e-07
	HS2 - HFS	-0.296727	0.0438524	-6.7665	1.02502e-10
	HS3 - HFS	-0.277245	0.0511476	-5.4205	3.19726e-07
	HS2 - HS1	-0.0574327	0.019044	-3.01579	0.0176111
	HS3 - HS1	-0.037951	0.0333948	-1.13643	0.759899
	HS3 - HS2	0.0194817	0.0297035	0.655873	0.959509
2020	GLMM
	Hive Stay	Estimate	Std. Error	t value	p value
	Intercept (HF)	0.204585	0.029851	6.853	7.21e-12
	HFS	-0.003512	0.015896	-0.221	0.825158
	HS1	-0.056287	0.01703	-3.305	0.000949
	HS2	-0.143358	0.029046	-4.936	7.99e-07
	GLHT
	Comparison	Estimate	Error	z.value	p.value
	HFS - HF	-0.00351162	0.0158958	-0.220915	0.996004
	HS1 - HF	-0.0562874	0.0170301	-3.30517	0.00449051
	HS2 - HF	-0.143358	0.029046	-4.93556	3.20741e-06
	HS1 - HFS	-0.0527758	0.0168066	-3.14018	0.0083684
	HS2 - HFS	-0.139847	0.0290157	-4.81969	6.11596e-06
	HS2 - HS1	-0.0870709	0.0280479	-3.10436	0.00927611

## Sheet: SEARCH BEHAVIOR SPELL
Bee.Id	begin	end	status
A2	1	8	FS
A2	8	11	HFS
A2	11	22	S1
A2	22	29	HS1
A2	29	38	S2
A2	38	54	HS2
A2	54	62	S3
A2	62	81	HS3
A2	81	89	S4
A2	89	121	HS4
A5	1	9	FS
A5	9	13	HFS
A5	13	23	S1
A5	23	35	HS1
A5	35	42	S2
A5	42	56	HS2
A5	56	64	S3
A5	64	69	HS3
A5	69	77	S4
A5	77	121	HS4
A6	1	9	FS
A6	9	10	HFS
A6	10	24	S1
A6	24	27	HS1
A6	27	37	S2
A6	37	43	HS2
A6	43	54	S3
A6	54	62	HS3
A6	62	70	S4
A6	70	121	HS4
E12	1	10	FS
E12	10	14	HFS
E12	14	23	S1
E12	23	36	HS1
E12	36	46	S2
E12	46	93	HS2
E12	93	101	S3
E12	101	121	HS3
E14	1	10	FS
E14	10	13	HFS
E14	13	38	S1
E14	38	41	HS1
E14	41	67	S2
E14	67	74	HS2
E14	74	92	S3
E14	92	121	HS3
E19	1	9	FS
E19	9	13	HFS
E19	13	24	S1
E19	24	30	HS1
E19	30	43	S2
E19	43	57	HS2
E19	57	65	S3
E19	65	121	HS3
A3	1	7	FS
A3	7	12	HFS
A3	12	21	S1
A3	21	33	HS1
A3	33	39	S2
A3	39	72	HS2
A3	72	80	S3
A3	80	121	HS3
A4	1	8	FS
A4	8	10	HFS
A4	10	25	S1
A4	25	31	HS1
A4	31	45	S2
A4	45	60	HS2
A4	60	79	S3
A4	79	121	HS3
A1	1	8	FS
A1	8	10	HFS
A1	10	27	S1
A1	27	34	HS1
A1	34	50	S2
A1	50	77	HS2
A1	77	90	S3
A1	90	121	HS3
A7	1	5	FS
A7	5	7	HFS
A7	7	15	S1
A7	15	33	HS1
A7	33	39	S2
A7	39	55	HS2
A7	55	63	S3
A7	63	121	HS3
A8	1	7	FS
A8	7	9	HFS
A8	9	19	S1
A8	19	25	HS1
A8	25	31	S2
A8	31	55	HS2
A8	55	62	S3
A8	62	121	HS3
A9	1	8	FS
A9	8	11	HFS
A9	11	22	S1
A9	22	25	HS1
A9	25	33	S2
A9	33	45	HS2
A9	45	59	S3
A9	59	121	HS3
A10	1	8	FS
A10	8	10	HFS
A10	10	27	S1
A10	27	29	HS1
A10	29	38	S2
A10	38	46	HS2
A10	46	53	S3
A10	53	121	HS3
E1	1	12	FS
E1	12	22	HFS
E1	22	30	S1
E1	30	46	HS1
E1	46	84	S2
E1	84	121	HS2
E15	1	16	FS
E15	16	36	HFS
E15	36	47	S1
E15	47	71	HS1
E15	71	81	S2
E15	81	121	HS2
E18	1	12	FS
E18	12	16	HFS
E18	16	35	S1
E18	35	64	HS1
E18	64	76	S2
E18	76	121	HS2
E11	1	29	FS
E11	29	38	HFS
E11	38	47	S1
E11	47	64	HS1
E11	64	73	S2
E11	73	121	HS2
E2	1	12	FS
E2	12	16	HFS
E2	16	45	S1
E2	45	50	HS1
E2	50	71	S2
E2	71	121	HS2
E3	1	18	FS
E3	18	23	HFS
E3	23	34	S1
E3	34	42	HS1
E3	42	56	S2
E3	56	121	HS2
E9	1	10	FS
E9	10	13	HFS
E9	13	26	S1
E9	26	32	HS1
E9	32	41	S2
E9	41	121	HS2
A11	1	10	FS
A11	10	17	HFS
A11	17	26	S1
A11	26	43	HS1
A11	43	49	S2
A11	49	121	HS2
A12	1	8	FS
A12	8	12	HFS
A12	12	20	S1
A12	20	41	HS1
A12	41	48	S2
A12	48	121	HS2
A13	1	8	FS
A13	8	10	HFS
A13	10	24	S1
A13	24	36	HS1
A13	36	48	S2
A13	48	121	HS2
A14	1	9	FS
A14	9	10	HFS
A14	10	24	S1
A14	24	121	HS1
A15	1	9	FS
A15	9	11	HFS
A15	11	25	S1
A15	25	121	HS1
A16	1	8	FS
A16	8	9	HFS
A16	9	23	S1
A16	23	121	HS1
E20	1	9	FS
E20	9	38	HFS
E20	38	50	S1
E20	50	121	HS1
E22	1	10	FS
E22	10	14	HFS
E22	14	44	S1
E22	44	121	HS1
E24	1	9	FS
E24	9	21	HFS
E24	21	36	S1
E24	36	121	HS1
E4	1	12	FS
E4	12	16	HFS
E4	16	36	S1
E4	36	121	HS1
E25	1	10	FS
E25	10	13	HFS
E25	13	27	S1
E25	27	121	HS1
E26	1	7	FS
E26	7	121	HFS

## Sheet: SEARCH BEHAVIOR STS
	1	2	3	4	5	6	7	8	9	10	11	12	13	14	15	16	17	18	19	20	21	22	23	24	25	26	27	28	29	30	31	32	33	34	35	36	37	38	39	40	41	42	43	44	45	46	47	48	49
A2	FS	FS	FS	FS	FS	FS	FS	FS	HFS	HFS	HFS	S1	S1	S1	S1	S1	S1	S1	S1	S1	S1	S1	HS1	HS1	HS1	HS1	HS1	HS1	HS1	S2	S2	S2	S2	S2	S2	S2	S2	S2	HS2	HS2	HS2	HS2	HS2	HS2	HS2	HS2	HS2	HS2	HS2
A5	FS	FS	FS	FS	FS	FS	FS	FS	FS	HFS	HFS	HFS	HFS	S1	S1	S1	S1	S1	S1	S1	S1	S1	S1	HS1	HS1	HS1	HS1	HS1	HS1	HS1	HS1	HS1	HS1	HS1	HS1	S2	S2	S2	S2	S2	S2	S2	HS2	HS2	HS2	HS2	HS2	HS2	HS2
A6	FS	FS	FS	FS	FS	FS	FS	FS	FS	HFS	S1	S1	S1	S1	S1	S1	S1	S1	S1	S1	S1	S1	S1	S1	HS1	HS1	HS1	S2	S2	S2	S2	S2	S2	S2	S2	S2	S2	HS2	HS2	HS2	HS2	HS2	HS2	S3	S3	S3	S3	S3	S3
E12	FS	FS	FS	FS	FS	FS	FS	FS	FS	FS	HFS	HFS	HFS	HFS	S1	S1	S1	S1	S1	S1	S1	S1	S1	HS1	HS1	HS1	HS1	HS1	HS1	HS1	HS1	HS1	HS1	HS1	HS1	HS1	S2	S2	S2	S2	S2	S2	S2	S2	S2	S2	HS2	HS2	HS2
E14	FS	FS	FS	FS	FS	FS	FS	FS	FS	FS	HFS	HFS	HFS	S1	S1	S1	S1	S1	S1	S1	S1	S1	S1	S1	S1	S1	S1	S1	S1	S1	S1	S1	S1	S1	S1	S1	S1	S1	HS1	HS1	HS1	S2	S2	S2	S2	S2	S2	S2	S2
E19	FS	FS	FS	FS	FS	FS	FS	FS	FS	HFS	HFS	HFS	HFS	S1	S1	S1	S1	S1	S1	S1	S1	S1	S1	S1	HS1	HS1	HS1	HS1	HS1	HS1	S2	S2	S2	S2	S2	S2	S2	S2	S2	S2	S2	S2	S2	HS2	HS2	HS2	HS2	HS2	HS2
A3	FS	FS	FS	FS	FS	FS	FS	HFS	HFS	HFS	HFS	HFS	S1	S1	S1	S1	S1	S1	S1	S1	S1	HS1	HS1	HS1	HS1	HS1	HS1	HS1	HS1	HS1	HS1	HS1	HS1	S2	S2	S2	S2	S2	S2	HS2	HS2	HS2	HS2	HS2	HS2	HS2	HS2	HS2	HS2
A4	FS	FS	FS	FS	FS	FS	FS	FS	HFS	HFS	S1	S1	S1	S1	S1	S1	S1	S1	S1	S1	S1	S1	S1	S1	S1	HS1	HS1	HS1	HS1	HS1	HS1	S2	S2	S2	S2	S2	S2	S2	S2	S2	S2	S2	S2	S2	S2	HS2	HS2	HS2	HS2
A1	FS	FS	FS	FS	FS	FS	FS	FS	HFS	HFS	S1	S1	S1	S1	S1	S1	S1	S1	S1	S1	S1	S1	S1	S1	S1	S1	S1	HS1	HS1	HS1	HS1	HS1	HS1	HS1	S2	S2	S2	S2	S2	S2	S2	S2	S2	S2	S2	S2	S2	S2	S2
A7	FS	FS	FS	FS	FS	HFS	HFS	S1	S1	S1	S1	S1	S1	S1	S1	HS1	HS1	HS1	HS1	HS1	HS1	HS1	HS1	HS1	HS1	HS1	HS1	HS1	HS1	HS1	HS1	HS1	HS1	S2	S2	S2	S2	S2	S2	HS2	HS2	HS2	HS2	HS2	HS2	HS2	HS2	HS2	HS2
A8	FS	FS	FS	FS	FS	FS	FS	HFS	HFS	S1	S1	S1	S1	S1	S1	S1	S1	S1	S1	HS1	HS1	HS1	HS1	HS1	HS1	S2	S2	S2	S2	S2	S2	HS2	HS2	HS2	HS2	HS2	HS2	HS2	HS2	HS2	HS2	HS2	HS2	HS2	HS2	HS2	HS2	HS2	HS2
A9	FS	FS	FS	FS	FS	FS	FS	FS	HFS	HFS	HFS	S1	S1	S1	S1	S1	S1	S1	S1	S1	S1	S1	HS1	HS1	HS1	S2	S2	S2	S2	S2	S2	S2	S2	HS2	HS2	HS2	HS2	HS2	HS2	HS2	HS2	HS2	HS2	HS2	HS2	S3	S3	S3	S3
A10	FS	FS	FS	FS	FS	FS	FS	FS	HFS	HFS	S1	S1	S1	S1	S1	S1	S1	S1	S1	S1	S1	S1	S1	S1	S1	S1	S1	HS1	HS1	S2	S2	S2	S2	S2	S2	S2	S2	S2	HS2	HS2	HS2	HS2	HS2	HS2	HS2	HS2	S3	S3	S3
E1	FS	FS	FS	FS	FS	FS	FS	FS	FS	FS	FS	FS	HFS	HFS	HFS	HFS	HFS	HFS	HFS	HFS	HFS	HFS	S1	S1	S1	S1	S1	S1	S1	S1	HS1	HS1	HS1	HS1	HS1	HS1	HS1	HS1	HS1	HS1	HS1	HS1	HS1	HS1	HS1	HS1	S2	S2	S2
E15	FS	FS	FS	FS	FS	FS	FS	FS	FS	FS	FS	FS	FS	FS	FS	FS	HFS	HFS	HFS	HFS	HFS	HFS	HFS	HFS	HFS	HFS	HFS	HFS	HFS	HFS	HFS	HFS	HFS	HFS	HFS	HFS	S1	S1	S1	S1	S1	S1	S1	S1	S1	S1	S1	HS1	HS1
E18	FS	FS	FS	FS	FS	FS	FS	FS	FS	FS	FS	FS	HFS	HFS	HFS	HFS	S1	S1	S1	S1	S1	S1	S1	S1	S1	S1	S1	S1	S1	S1	S1	S1	S1	S1	S1	HS1	HS1	HS1	HS1	HS1	HS1	HS1	HS1	HS1	HS1	HS1	HS1	HS1	HS1
E11	FS	FS	FS	FS	FS	FS	FS	FS	FS	FS	FS	FS	FS	FS	FS	FS	FS	FS	FS	FS	FS	FS	FS	FS	FS	FS	FS	FS	FS	HFS	HFS	HFS	HFS	HFS	HFS	HFS	HFS	HFS	S1	S1	S1	S1	S1	S1	S1	S1	S1	HS1	HS1
E2	FS	FS	FS	FS	FS	FS	FS	FS	FS	FS	FS	FS	HFS	HFS	HFS	HFS	S1	S1	S1	S1	S1	S1	S1	S1	S1	S1	S1	S1	S1	S1	S1	S1	S1	S1	S1	S1	S1	S1	S1	S1	S1	S1	S1	S1	S1	HS1	HS1	HS1	HS1
E3	FS	FS	FS	FS	FS	FS	FS	FS	FS	FS	FS	FS	FS	FS	FS	FS	FS	FS	HFS	HFS	HFS	HFS	HFS	S1	S1	S1	S1	S1	S1	S1	S1	S1	S1	S1	HS1	HS1	HS1	HS1	HS1	HS1	HS1	HS1	S2	S2	S2	S2	S2	S2	S2
E9	FS	FS	FS	FS	FS	FS	FS	FS	FS	FS	HFS	HFS	HFS	S1	S1	S1	S1	S1	S1	S1	S1	S1	S1	S1	S1	S1	HS1	HS1	HS1	HS1	HS1	HS1	S2	S2	S2	S2	S2	S2	S2	S2	S2	HS2	HS2	HS2	HS2	HS2	HS2	HS2	HS2
A11	FS	FS	FS	FS	FS	FS	FS	FS	FS	FS	HFS	HFS	HFS	HFS	HFS	HFS	HFS	S1	S1	S1	S1	S1	S1	S1	S1	S1	HS1	HS1	HS1	HS1	HS1	HS1	HS1	HS1	HS1	HS1	HS1	HS1	HS1	HS1	HS1	HS1	HS1	S2	S2	S2	S2	S2	S2
A12	FS	FS	FS	FS	FS	FS	FS	FS	HFS	HFS	HFS	HFS	S1	S1	S1	S1	S1	S1	S1	S1	HS1	HS1	HS1	HS1	HS1	HS1	HS1	HS1	HS1	HS1	HS1	HS1	HS1	HS1	HS1	HS1	HS1	HS1	HS1	HS1	HS1	S2	S2	S2	S2	S2	S2	S2	HS2
A13	FS	FS	FS	FS	FS	FS	FS	FS	HFS	HFS	S1	S1	S1	S1	S1	S1	S1	S1	S1	S1	S1	S1	S1	S1	HS1	HS1	HS1	HS1	HS1	HS1	HS1	HS1	HS1	HS1	HS1	HS1	S2	S2	S2	S2	S2	S2	S2	S2	S2	S2	S2	S2	HS2
A14	FS	FS	FS	FS	FS	FS	FS	FS	FS	HFS	S1	S1	S1	S1	S1	S1	S1	S1	S1	S1	S1	S1	S1	S1	HS1	HS1	HS1	HS1	HS1	HS1	HS1	HS1	HS1	HS1	HS1	HS1	HS1	HS1	HS1	HS1	HS1	HS1	HS1	HS1	HS1	HS1	HS1	HS1	HS1
A15	FS	FS	FS	FS	FS	FS	FS	FS	FS	HFS	HFS	S1	S1	S1	S1	S1	S1	S1	S1	S1	S1	S1	S1	S1	S1	HS1	HS1	HS1	HS1	HS1	HS1	HS1	HS1	HS1	HS1	HS1	HS1	HS1	HS1	HS1	HS1	HS1	HS1	HS1	HS1	HS1	HS1	HS1	HS1
A16	FS	FS	FS	FS	FS	FS	FS	FS	HFS	S1	S1	S1	S1	S1	S1	S1	S1	S1	S1	S1	S1	S1	S1	HS1	HS1	HS1	HS1	HS1	HS1	HS1	HS1	HS1	HS1	HS1	HS1	HS1	HS1	HS1	HS1	HS1	HS1	HS1	HS1	HS1	HS1	HS1	HS1	HS1	HS1
E20	FS	FS	FS	FS	FS	FS	FS	FS	FS	HFS	HFS	HFS	HFS	HFS	HFS	HFS	HFS	HFS	HFS	HFS	HFS	HFS	HFS	HFS	HFS	HFS	HFS	HFS	HFS	HFS	HFS	HFS	HFS	HFS	HFS	HFS	HFS	HFS	S1	S1	S1	S1	S1	S1	S1	S1	S1	S1	S1
E22	FS	FS	FS	FS	FS	FS	FS	FS	FS	FS	HFS	HFS	HFS	HFS	S1	S1	S1	S1	S1	S1	S1	S1	S1	S1	S1	S1	S1	S1	S1	S1	S1	S1	S1	S1	S1	S1	S1	S1	S1	S1	S1	S1	S1	S1	HS1	HS1	HS1	HS1	HS1
E24	FS	FS	FS	FS	FS	FS	FS	FS	FS	HFS	HFS	HFS	HFS	HFS	HFS	HFS	HFS	HFS	HFS	HFS	HFS	S1	S1	S1	S1	S1	S1	S1	S1	S1	S1	S1	S1	S1	S1	S1	HS1	HS1	HS1	HS1	HS1	HS1	HS1	HS1	HS1	HS1	HS1	HS1	HS1
E4	FS	FS	FS	FS	FS	FS	FS	FS	FS	FS	FS	FS	HFS	HFS	HFS	HFS	S1	S1	S1	S1	S1	S1	S1	S1	S1	S1	S1	S1	S1	S1	S1	S1	S1	S1	S1	S1	HS1	HS1	HS1	HS1	HS1	HS1	HS1	HS1	HS1	HS1	HS1	HS1	HS1
E25	FS	FS	FS	FS	FS	FS	FS	FS	FS	FS	HFS	HFS	HFS	S1	S1	S1	S1	S1	S1	S1	S1	S1	S1	S1	S1	S1	S1	HS1	HS1	HS1	HS1	HS1	HS1	HS1	HS1	HS1	HS1	HS1	HS1	HS1	HS1	HS1	HS1	HS1	HS1	HS1	HS1	HS1	HS1
E26	FS	FS	FS	FS	FS	FS	FS	HFS	HFS	HFS	HFS	HFS	HFS	HFS	HFS	HFS	HFS	HFS	HFS	HFS	HFS	HFS	HFS	HFS	HFS	HFS	HFS	HFS	HFS	HFS	HFS	HFS	HFS	HFS	HFS	HFS	HFS	HFS	HFS	HFS	HFS	HFS	HFS	HFS	HFS	HFS	HFS	HFS	HFS
[truncated: 72 more columns]

## Sheet: SEARCH BEHAVIOR CLUSTER
BEEID	CLUSTER
A2	V
A5	V
A6	V
A3	IV
A4	IV
A1	IV
A9	IV
A10	IV
A7	IV
A8	IV
A13	III
A11	III
A12	III
A14	I
A16	I
A15	I
E12	IV
E14	IV
E19	IV
E1	III
E2	III
E15	III
E18	III
E11	III
E3	III
E9	III
E26	II
E25	I
E22	I
E24	I
E4	I
E20	I

## Sheet: Neurochemical values
YEAR.BEEID	Sample	Batch	Colony.ID	Experiment	Part	Histidine	Serine	Histamine	Aspartate	Glutamate	GABA	DOPA	Octopamine	Tyrosine	Dopamine	Serotonin	Tyramine	Tryptophan	Tryptamine
2017_11	14	1	2	1	CB	81.846	63.157	1.081	2009.07	1888.94	230.206	0.301	0.131	27.443	0.677	1.828	0.348	5.877	3.469
2017_3	11	1	2	1	CB	74.395	66.032	1.633	2642.1	2065.62	243.477	0.168	0.387	37.417	0.844	2.128	0.426	9.008	2.961
2017_5	13	1	2	1	CB	120.768	72.261	2.447	2463.69	2129.77	235.967	0.172	0.181	34.879	0.705	4.861	5.719	3.618	3.291
2017_8	15	1	2	1	CB	159.085	130.275	2.303	2653.66	2313.49	265.185	0.251	0.185	49.357	0.635	4.444	4.423	12.85	4.447
2017_9	12	1	2	1	CB	105.359	58.283	4.169	2594.47	1973.12	217.86	0.11	0.121	25.692	0.746	2.544	0.582	3.868	3.126
2017_18	18	1	2	1	CB	76.814	46.119	2.145	2520.34	1644.69	182.469	0.185	0.187	31.948	0.691	1.928	0.817	4.965	3.075
2017_22	16	1	2	1	CB	114.379	87.229	17.273	3112.79	2725.04	290.7	0.164	0.412	50.911	0.691	2.861	1.098	10.485	3.075
2017_23	17	1	2	1	CB	87.075	57.294	0.515	2123.5	1726.11	199.342	0.06	0.378	23.229	0.579	2.728	0.582	7.524	3.291
2017_37	23	1	2	1	CB	65.131	54.388	2.185	2515.83	1513.41	159.63	0.043	0.303	18.069	1.164	3.828	2.659	3.432	2.681
2017_28	24	1	2	1	CB	90.18	65.563	4.077	1725.53	1609.53	231.337	0.193	0.062	19.717	0.524	2.961	0.707	5.821	2.796
2017_29	22	1	2	1	CB	75.261	82.671	3.972	2075.87	1610.17	188.745	0.06	0.181	26.226	0.593	4.028	2.487	1.963	3.075
2017_31	25	1	2	1	CB	56.699	33.65	1.146	1635.06	1251.68	176.296	0.043	0.087	17.966	0.663	4.028	2.534	2.448	3.418
2017_33	21	1	2	1	CB	66.699	48.903	1.922	2057.27	1476.96	187.716	0.08	0.083	23.089	0.621	2.144	0.239	3.94	3.1
2017_45	27	1	2	1	CB	86.961	64.778	4.274	2119.27	1761.06	202.634	0.097	0.09	26.273	0.663	1.344	0.192	4.207	3.494
2017_41	29	1	2	1	CB	83.415	61.25	2.04	1866.74	1509.57	177.016	0.11	0.056	43.401	0.607	4.894	3.783	2.149	3.596
2017_42	26	1	2	1	CB	95.376	18.244	1.777	1881.96	1575	197.798	0.101	0.108	9.603	0.454	2.278	0.333	1.253	3.405
2017_46	28	1	2	1	CB	71.454	33.161	1.475	1281.05	1261.06	133.807	0.093	-0.051	11.645	0.343	2.011	0.27	0.914	2.961
2017_1	1	2	2	1	CB	64.635	59.025	1.14	1562.56	1406.73	107.965	0.11	0.17	46.12	0.975	4.009	0.03	4.965	3.72
2017_12	7	2	2	1	CB	56.085	52.255	1.51	1571.64	1650.51	161.68	0.065	0.295	17.275	1.415	4.089	0.015	5.915	1.696
2017_13	8	2	2	1	CB	66.11	73.79	1.16	1474.18	1605.86	108.1	0.065	0.165	16.865	0.62	3.195	0.02	5.35	4.144
2017_2	2	2	2	1	CB	37.945	41.1	1.34	1156.62	1251.72	126.325	0.03	0.155	16.885	0.585	2.418	0.025	5.465	3.81
2017_6	4	2	2	1	CB	70.395	36.545	1.225	1337.21	1406.21	133.295	0.09	0.205	19.765	0.92	3.159	0.005	7.495	1.714
2017_7	5	2	2	1	CB	69.44	53.73	1.67	1692.82	1814.15	216.425	0.1	0.15	13.065	0.625	3.28	0.01	5.3	2.056
2017_16	9	2	2	1	CB	52.52	41.435	0.635	1221.21	1202.32	103.855	0.12	0.13	22.725	0.385	2.395	0.11	7.01	2.567
2017_17	10	2	2	1	CB	67.69	40.085	0.59	1322.54	1353.9	107.58	0.075	0.065	13.755	0.32	2.633	0.01	3.305	1.617
2017_20	11	2	2	1	CB	39.05	44.985	1.34	1134.87	1083.26	105.25	0.04	0.165	22.395	0.67	2.787	0.02	6.47	2.189
2017_21	12	2	2	1	CB	55.26	39.765	1.55	1505.89	1432.22	108.895	0.045	0.17	20.57	0.555	3.631	0.025	6.26	4.257
2017_25	14	2	2	1	CB	44.92	34.635	2.005	1889.06	1614.86	133.68	0.045	0.36	22.09	1.57	3.187	0.01	5.82	1.782
2017_26	15	2	2	1	CB	51.25	36.235	1.26	1451.34	1328.37	116.975	0.045	0.105	8.985	0.28	3.377	0.015	4.1	0.723
2017_27	20	2	2	1	CB	59.695	35.36	1.44	1485.76	1496.89	117.05	0.025	0.225	16.675	0.79	3.098	0.01	3.715	1.925
2017_30	16	2	2	1	CB	56.05	37.06	1.4	1483.61	1346.68	132.625	0.07	0.12	8.12	0.385	2.974	0.005	3.405	2.442
2017_35	18	2	2	1	CB	72.155	31.655	2.015	1739.17	1587.38	125.02	0.055	0.225	24.41	0.885	3.792	0.01	6.84	2.822
2017_39	22	2	2	1	CB	59.115	37.915	2.17	1558.88	1558.47	125.95	0.07	0.135	16.185	0.605	4.437	0.01	5.655	4.896
2017_43	23	2	2	1	CB	56.895	30.955	2.23	1376.47	1377.15	127.305	0.12	0.275	20.915	0.895	2.223	0.01	5.925	1.136
2017_38	21	2	2	1	CB	44.395	20.285	0.63	479.47	530.76	88.06	0.25	0.09	15.13	0.37	3.411	0.02	5.635	1.532
2017_44	24	2	2	1	CB	45.12	29.55	1.345	837.905	1250.21	140.315	0.32	0.08	19.91	0.61	4.21	0.04	5.54	3.041
2017_1	33	3	2	1	OL	27.99	29.195	10.285	568.535	848.495	85.66	0.05	0.25	25.15	0.02	2.565	0.105	1.555	1.32
2017_11	35	3	2	1	OL	37	25.955	8.985	695.555	824.12	68.535	0.015	0.375	13.545	0.015	2.25	0.095	2.775	1.54
2017_12	9	3	2	1	OL	41.62	25.44	9.29	623.63	960.005	66.925	0.025	0.225	8.675	0.015	2.265	0.045	1.82	1.48
2017_13	20	3	2	1	OL	30.15	20.225	8.665	671.025	806.54	61.675	0.01	0.34	7.075	0.015	2.55	0.065	3.44	1.535
2017_2	17	3	2	1	OL	14.005	19.335	7.185	524.955	645.715	58.835	0.01	0.215	7.345	0	3.48	0.035	2.325	1.895
2017_3	29	3	2	1	OL	22.15	20.95	10.285	571.13	779.65	66.225	0.015	0.365	12.675	0.015	2.325	0.08	3.27	1.405
2017_4	5	3	2	1	OL	13.715	12.84	4.275	349.94	410.97	27.04	0.005	0.125	4.085	0	3.19	0.015	2.845	1.515
2017_5	32	3	2	1	OL	24.87	13.02	5.06	461.415	538.82	44.665	0.015	0.235	8.07	0.01	1.945	0.02	3.43	1.33
2017_6	34	3	2	1	OL	42.605	21.1	9.965	727.28	872.065	73.53	0.02	0.34	9.87	0.01	2.225	0.07	3.925	1.225
2017_7	18	3	2	1	OL	27.9	21.515	11.67	635.435	831.045	78.195	0.01	0.255	5.675	0.015	2.145	0.085	2.825	1.715
2017_8	7	3	2	1	OL	32.685	20.64	8.305	555.685	730.61	58.105	0.025	0.25	15.52	0.015	2.45	0.06	2.345	1.32
2017_9	1	3	2	1	OL	31.56	16.71	8.65	698.09	817.345	59.595	0.015	0.345	9.65	0.08	NA	NA	NA	NA
2017_16	38	3	2	1	OL	27.26	22.325	7.035	580.115	710.18	56.76	0.015	0.32	12.265	0.015	3.135	0.125	3.135	1.9
2017_17	26	3	2	1	OL	33.035	18.425	7.35	596.66	730.77	64.57	0.02	0.37	7.3	0.015	2.295	0.025	3.71	1.475
2017_18	14	3	2	1	OL	17.6	10.525	6.885	595.825	593.135	48.865	0.01	0.515	10.04	0.005	1.865	0.065	2.475	0.355
2017_20	39	3	2	1	OL	21.44	18.395	7.525	564.925	624.695	52.275	0.01	0.33	8.26	0.005	1.705	0.07	1.545	0.31
2017_21	2	3	2	1	OL	28.21	15.135	6.505	403.67	527.365	45.315	0.015	0.255	9.06	0.005	2.63	0.02	1.825	0.99
2017_22	10	3	2	1	OL	11.78	12.125	3.345	260.23	294.885	21.845	0.005	0.155	5.9	0.005	1.985	0.05	3.185	0.63
2017_23	23	3	2	1	OL	31.865	21.125	9.19	725.94	780.11	70.315	0.015	0.435	9.93	0.005	2.53	0.085	3.7	1.16
2017_24	37	3	2	1	OL	25.18	12.255	5.695	513.295	625.79	51.1	0.01	0.38	6.835	0.025	1.715	0.075	1.86	0.41
2017_25	40	3	2	1	OL	24.485	19.225	11.255	700.14	766.195	65.025	0.015	0.575	9.66	0.01	2.81	0.125	1.815	1.35
2017_26	22	3	2	1	OL	19.71	10.745	6.225	450.695	486.825	42.22	0.005	0.32	3.06	0	1.61	0.04	3.68	0.58
2017_27	3	3	2	1	OL	30.33	15.145	6.7	512.28	568.625	38.78	0.01	0.49	6.99	0.005	1.765	0.04	2.325	0.6
2017_37	19	3	2	1	OL	17.255	13.89	6.595	314.45	375.785	65.01	0.025	0.11	5.28	0.005	2.155	0.03	3.975	0.875
2017_28	15	3	2	1	OL	27.275	17.79	5.2	330.235	459.94	35.98	0.01	0.215	6.365	0.005	1.855	0.055	2.35	0.435
2017_29	45	3	2	1	OL	14.24	18.845	6.325	386.89	533.345	51.58	0.015	0.26	8.47	0	1.905	0.125	2.49	0.565
2017_30	28	3	2	1	OL	31.98	13.19	5.175	422.57	492.735	43.815	0.01	0.265	2.795	0.005	2.03	0.04	2.72	0.915
2017_31	4	3	2	1	OL	18.86	11.61	7.055	404.785	487.17	37.195	0.01	0.39	7.705	0.05	1.915	0.085	1.675	0.6
2017_32	41	3	2	1	OL	31.14	13.325	5.77	306.36	468.705	50.61	0.02	0.205	5.705	0.06	2.045	0.04	1.72	0.69
2017_33	25	3	2	1	OL	12.18	11.97	3.86	309.405	426.905	54.74	0.03	0.055	6.665	0.005	1.945	0.03	2.315	0.425
2017_35	43	3	2	1	OL	21.955	15.38	8.425	528.09	639.985	50.825	0.02	0.545	10.19	0.01	1.73	0.16	1.86	0.89
2017_39	42	3	2	1	OL	75.59	52.705	18.775	1666.53	2231.36	188.46	0.035	0.115	22.45	0.04	5.83	0.01	5.825	4.725
2017_43	8	3	2	1	OL	45.26	34.025	15.26	957.48	1614.97	153.91	0.06	0.12	23.34	0	6.27	0.025	4.65	4.635
2017_45	21	3	2	1	OL	48.535	54.055	13.44	1336.49	1698.32	135.31	0.075	0.175	27.19	0.34	5.785	0.04	6.01	4.52
2017_38	36	3	2	1	OL	51.255	39.575	13.78	824.245	1165.83	138.83	0.065	0.105	28.665	0.02	5.675	0.025	5.095	4.56
2017_41	12	3	2	1	OL	62.105	59.655	17.085	1548.31	1822.62	138	0.07	0.16	50.705	0.02	5.875	0.045	4.945	4.19
2017_42	13	3	2	1	OL	122.365	30.695	14.85	1222.96	1979.71	166.195	0.07	0.085	12.97	0	4.735	0.005	4.57	4.82
2017_44	31	3	2	1	OL	67.35	40.2	17.66	1266.88	1693.9	155.38	0.08	0.095	27.3	0.025	4.85	0.02	7.605	4.73
2017_46	30	3	2	1	OL	23.645	26.195	8.105	831.095	938.26	81.22	0.045	0.07	10.36	0.025	5.055	0.01	4.72	4.74
2018_1	5	5	3	4	CB	121.488	45.959	0.784	2150.51	2094.14	137.66	0.073	0.537	34.156	2.096	3.673	0.118	5.231	1.081
2018_20	1	5	3	5	CB	235.212	43.656	0.54	1925.62	1490.45	107.719	0.026	0.506	17.128	2.316	3.815	0.082	4.883	0.292
2018_22	6	5	3	5	CB	250.66	62.626	0.441	1843.98	1691.79	128.143	0.004	0.532	11.672	2.234	4.369	0.055	6.854	0.889
2018_23	32	5	3	5	CB	61.543	31.282	NA	2300.42	1552.56	74.119	0.019	0.63	18.43	2.092	2.241	0.1	3.267	NA
2018_24	28	5	3	5	CB	91.852	33.576	0.589	1665.99	1570.68	114.487	0.055	0.646	20.831	2.177	NA	0.1	4.445	0.516
2018_3	29	5	3	4	CB	58.119	22.945	0.761	1933.78	1702.95	107.268	0.047	0.682	23.179	2.635	6.079	0.273	3.647	0.8
2018_41	17	5	3	6	CB	50.696	47.642	1.307	1585.21	16.763	166.241	0.03	0.232	19.405	1.039	1.859	0.145	4.192	0.797
2018_43	4	5	3	6	CB	80.047	22.409	0.464	1863.7	1617.95	94.359	0.03	0.522	20.39	1.688	6.893	0.055	4.315	0.128
2018_45	9	5	3	6	CB	6.235	7.628	0.614	NA	26.356	7.57	0.151	0.046	3.454	0.05	NA	0.018	1.529	0.391
2018_46	16	5	3	6	CB	94.598	27.538	0.306	1110.26	866.65	84.577	0.064	0.325	16.863	1.479	1.047	0.436	2.816	0.203
2018_47	23	5	3	6	CB	201.167	22.427	0.323	1396.7	1413.54	92.645	0.136	0.48	10.147	1.752	1.772	0.391	3.688	NA
2018_5	22	5	3	4	CB	218.509	33.656	0.535	2130.44	1942.41	176.904	0.051	0.671	32.602	1.677	3.645	0.218	4.086	0.341
2018_7	24	5	3	4	CB	115.65	22.171	0.224	1772.91	1866.77	123.998	0.021	0.579	22.398	1.557	5.156	0.164	6.996	0.615
2018_10	19	5	3	4	CB	399.022	47.96	0.314	1439.2	1507.16	133.239	0.073	0.196	26.614	0.465	14.477	0.573	9.338	NA
2018_28	11	5	3	5	CB	121.811	49.578	1.016	1667.91	1625.65	126.534	0.041	0.48	25.755	1.812	3.561	0.245	5.794	0.576
2018_29	27	5	3	5	CB	142.694	29.871	0.512	1843.53	1351.81	109.06	0.009	0.579	19.822	2.277	2.611	0.318	4.024	NA
2018_32	8	5	3	5	CB	138.647	56.12	1.058	1606.06	1347.21	91.487	0.004	0.496	17.911	2.362	4.088	0.1	5.16	0.441
2018_48	31	5	3	6	CB	118.67	48.847	NA	2035.73	1761.37	106.45	0.068	0.511	27.896	1.518	13.243	0.118	6.466	0.772
2018_49	33	5	3	6	CB	162.73	13.845	0.331	1749.15	1689.43	79.904	0.026	0.584	16.077	2.018	3.974	0.145	5.009	NA
2018_9	15	5	3	4	CB	163.028	47.456	1.095	1189.11	1396.59	95.529	0.051	0.465	26.693	2.216	2.131	0.136	5.95	0.665
2018_55	20	5	3	6	CB	116.389	33.085	0.705	1669.72	1539.97	84.624	0.006	0.387	17.206	1.674	4.01	0.327	5.075	0.402
2018_14	13	5	3	4	CB	55.12	71.534	0.937	1394.81	1155.35	98.236	0.038	0.408	27.927	1.475	3.807	0.191	6.326	0.398
2018_15	14	5	3	4	CB		40.393	2.547	1215.95	1526.68	126.749	0.143	0.346	33.145	1.216	5.891	0.145	6.234	0.768
2018_53	21	5	3	6	CB	74.998	26.975	0.532	2114.03	1631.55	86.752	0.017	0.465	19.442	1.77	4.712	0.1	4.001	1.113
2018_17	12	5	3	4	CB	112.254	25.088	5.473	1444.43	1248.84	89.592	0.051	0.238	24.02	0.713	10.87	0.055	6.055	0.071
2018_19	25	5	3	4	CB	130.65	24.273	6.805	926.108	936.602	129.095	0.256	0.315	27.639	1.716	8.074	0.109	5.576	0.633
2018_35	26	5	3	5	CB	83.938	56.63	3.673	2449.2	1452.3	90.019	0.064	0.532	17.298	2.191	0.178	0.236	3.927	0.331
2018_37	3	5	3	5	CB	30.815	62.8	0.212	1989.2	1825.15	116.954	0.051	0.444	20.301	1.606	2.839	0.182	4.897	0.302
2018_38	7	5	3	5	CB	298.62	49.666	1.718	1880.61	1649.98	123.367	0.028	0.573	17.125	2.142	6.344	0.145	5.238	0.686
2018_58	18	5	3	6	CB	38.317	32.186	0.603	1557.77	1518.19	109.272	0.254	0.61	18.543	2.309	NA	0.345	5.583	0.036
2018_61	2	5	3	6	CB	66.509	25.666	0.331	1533.08	2111.03	96.87	0.021	0.434	18.381	2.035	4.117	0.391	4.825	0.359
2018_57	30	5	3	6	CB	99.415	35.828	0.789	2842.04	2347.64	154.82	0.045	0.367	27.828	1.365	5.807	0.064	6.077	0.626
2018_2	24	6	3	4	CB	60.685	73.74	0.51	2210.92	1785.57	196.675	0.05	0.545	39.265	1.5	0.26	0.06	6.735	2.01
2018_21	1	6	3	5	CB	60.81	52.685	0.01	1896.72	1340.28	207.565	0.06	0.23	29.665	1.555	2	0.035	8.485	1.195
2018_25	10	6	3	5	CB	115.84	111.48	1.07	3186.14	2647.88	345.285	0.045	0.545	30.43	1.26	4.285	0.07	7.925	1.47
2018_26	8	6	3	5	CB	99.58	42.215	0.835	2467.55	1817.66	230.435	0.035	0.54	32.945	1.415	2.925	0.065	7.235	2.595
2018_39	5	6	3	6	CB	97.33	75.155	0.545	2618.84	2330.15	295.935	0.025	0.72	39.235	3.465	4.88	0.095	7.835	2.01
2018_4	6	6	3	4	CB	99.55	67.5	1.145	2902.15	2432.18	262.16	0.04	0.735	42.955	3.3	4.245	0.08	9.5	1.15
2018_40	16	6	3	6	CB	75.31	79.645	0.335	2799.33	2381.95	267.635	0.03	0.71	29.81	1.885	1.7	0.07	6.505	1.11
2018_42	22	6	3	6	CB	76.155	45.375	0.85	2082.58	1559.64	246.23	0.025	0.325	32.74	1.415	2.12	0.02	5.68	2.955
2018_44	4	6	3	6	CB	84.305	57.86	0.365	2869.78	2464.95	240.835	0.065	0.76	38.205	1.81	3.665	0.025	7.965	1.26
2018_8	23	6	3	4	CB	85.835	69.065	0.415	2806.84	2315.14	279.915	0.06	0.765	44.755	2.525	3.25	0.055	6.215	2.69
2018_27	29	6	3	5	CB	49.22	54.25	0.28	1709.81	1238.33	153.32	0.06	0.515	38.19	1.78	1.07	0.085	6.66	0.225
2018_30	7	6	3	5	CB	118.955	56.01	0.285	2485.09	2018.87	245.555	0.05	0.375	28.02	2.175	2.385	0.045	7.715	2.37
2018_31	17	6	3	5	CB	69.36	55.465	1.19	2699.51	2111.58	239.765	0.045	0.885	32.865	2.02	4.225	0.085	6.85	2.25
2018_66	14	6	3	5	CB	92.63	59.82	1.355	2040.23	1691.88	194.12	0.045	0.57	31.085	1.7	2.205	0.06	8.445	1.43
2018_62	15	6	3	6	CB	71.95	55.795	0.49	2366.17	1803.1	199.67	0.045	0.635	30.53	2.13	1.31	0.04	6.825	1.265
2018_12	21	6	3	4	CB	74.74	66.015	3	2882.89	2183.81	270.845	0.09	0.68	55.875	1.535	4.315	0.08	9.665	1.285
2018_13	25	6	3	4	CB	82.425	52.575	2.965	2610.11	2035.36	252.91	0.06	0.545	40.71	1.32	2.035	0.06	9.505	2.85
2018_33	11	6	3	5	CB	80.495	79.485	0.96	3178.43	2085.69	284.805	0.03	0.965	25.855	1.64	4.305	0.08	7.605	0.84
2018_34	2	6	3	5	CB	106.06	69.32	0.23	2240.5	1831.9	200.04	0.095	0.27	30.94	0.8	3.12	0.045	8.63	2.705
2018_50	18	6	3	6	CB	74.04	46.01	0.325	2525.98	1933.9	222.635	0.03	0.865	15.54	2.47	1.93	0.08	4.415	2.62
2018_52	12	6	3	6	CB	71.645	57.675	0.19	2351.55	1687.26	169.57	0.025	0.585	18.075	1.54	4.56	0.045	6.095	0.225
2018_18	20	6	3	4	CB	78.52	73.32	3.32	2305.21	2014.88	258.775	0.1	0.275	39.195	0.5	4.18	0.105	8.34	3.235
2018_36	28	6	3	5	CB	59.32	57.225	0.27	1694.7	1368.81	165.47	0.05	0.76	24.81	1.58	0.3	0.075	7.97	1.84
2018_56	26	6	3	6	CB	99.895	62.365	0.19	2679.39	2303.34	321.61	0.065	0.425	34.075	1.295	3.375	0.045	8.735	1.725
2018_60	19	6	3	6	CB	82.445	93.015	1.275	2861.25	2301.24	225.015	0.085	0.88	57.89	2.26	2.985	0.15	12.115	1.41
2018_1	3	7	3	4	OL	63.225	49.592	16.026	2183.9	1870.27	252.472	0.215	0.444	43.359	0.056	2.59	0.058	4.514	0.835
2018_2	20	7	3	4	OL	57.825	52.057	14.582	2522.76	2180.11	352.799	0.173	0.218	40.32	0.034	3.753	0.064	4.975	1.038
2018_22	12	7	3	5	OL	48.095	85.795	18.417	2650.55	2559.89	300.874	0.085	0.489	17.327	0.094	2.781	0.058	6.668	1.321
2018_23	1	7	3	5	OL	60.71	47.306	13.425	2735.68	2044.24	273.818	0.08	0.625	27.567	0.077	3.774	0.096	3.149	1.566
2018_24	8	7	3	5	OL	60.61	66.414	18.576	3080.3	2807.35	286.912	0.141	0.565	41.907	0.159	2.866	0.077	6.443	1.625
2018_41	16	7	3	6	OL	88.598	49.058	21.079	1516.07	1702.55	359.415	0.194	0.098	28.19	0.129	2.335	0.064	4.645	0.542
2018_42	2	7	3	6	OL	46.093	22.145	6.953	1024.64	794.363	110.975	0.112	0.083	15.008	0.094	1.136	0.051	1.923	0.878
2018_43	25	7	3	6	OL	54.872	57.191	13.789	2599.78	2435.49	280.17	0.056	0.422	29.689	0.09	0.403	0.07	3.882	0.056
2018_44	29	7	3	6	OL	154.741	46.216	19.861	2492.81	2015.31	287.415	0.141	0.512	37.34	0.167	3.381	0.064	4.151	1.838
2018_7	7	7	3	4	OL	90.735	51.983	16.836	2533.85	2329.7	273.604	0.221	0.316	31.806	0.081	5.318	0.064	7.952	1.982
2018_8	13	7	3	4	OL	19.413	26.596	9.202	1150.4	929.705	147.327	0.077	0.075	22.639	0.039	2.856	0.045	1.77	2.041
2018_10	11	7	3	4	OL	79.076	55.48	14.623	2530.53	2026.06	251.61	0.165	0.354	34.074	0.116	4.809	0.051	10.405	2.708
2018_27	10	7	3	5	OL	32.093	33.869	10.21	1479.8	1285.81	133.642	0.173	0.279	22.458	0.03	2.059	0.083	2.647	0.536
2018_28	15	7	3	5	OL	49.76	58.055	15.719	2220.34	1843.31	258.704	0.255	0.444	47.407	0.133	2.978	0.07	6.898	2.084
2018_31	6	7	3	5	OL	53.939	51.067	16.634	2070.84	1618.54	250.006	0.173	0.474	34.815	0.171	1.566	0.064	6.443	1.219
2018_48	21	7	3	6	OL	420.19	77.512	36.603	5201.28	5553.45	433.975	0.797	0.324	292.849	0.12	4.018	0.365	98.374	1.769
2018_49	28	7	3	6	OL	57.648	51.121	27.766	3359.39	2691.59	289.415	0.104	0.497	30.286	0.047	4.092	0.058	4.109	1.865
2018_9	5	7	3	4	OL	44.288	57.853	18.498	2443.8	2001.19	274.881	0.157	0.301	42.34	0.056	2.994	0.064	6.487	1.828
2018_12	4	7	3	4	OL	20.598	29.084	12.064	1225.47	1010.16	128.83	0.106	0.173	27.454	0.021	4.172	0.07	3.06	2.185
2018_13	22	7	3	4	OL	105.777	39.292	19.906	1861.4	1464.55	237.623	0.13	0.309	34.726	0.081	4.671	0.058	4.692	1.769
2018_14	23	7	3	4	OL	88.659	98.125	17.067	2710.55	2511.73	273.723	0.231	0.279	54.461	0.304	4.995	0.051	6.626	2.084
2018_15	14	7	3	4	OL	46.545	48.615	15.056	1585.22	1495.2	256.453	0.141	0.105	39.36	0.056	5	0.058	4.85	1.902
2018_34	9	7	3	5	OL	78.65	56.257	13.883	2184.97	1778.76	239.038	0.085	0.233	27.008	0.167	3.604	0.064	5.153	1.758
2018_53	26	7	3	6	OL	108.036	46.455	33.267	3602.74	3047.77	279.962	0.112	0.527	31.082	0.077	3.312	0.115	3.435	1.673
2018_54	19	7	3	6	OL	77.777	57.435	19.233	2332.68	2016.13	251.516	0.08	0.542	28.897	0.103	3.461	0.083	3.599	1.507
2018_35	30	7	3	5	OL	29.345	53.345	11.132	1829.24	1507.03	221.182	0.162	0.429	29.52	0.056	2.638	0.058	3.793	1.379
2018_36	27	7	3	5	OL	62.413	68.604	23.432	2681	2562.19	326.975	0.199	0.617	39.958	0.103	4.602	0.058	8.438	1.758
2018_38	32	7	3	5	OL	26.762	21.475	1.598	917.409	864.426	137.031	0.082	0.166	9.318	0.021	2.42	0.09	2.092	1.652
2018_58	31	7	3	6	OL	93.8	48.035	22.112	3210.57	2681.4	322.44	0.114	0.602	36.991	0.081	3.455	0.077	5.142	1.449
2018_57	17	7	3	6	OL	72.983	70.705	22.748	3538.37	2583	314.327	0.17	0.52	46.187	0.056	6.789	0.058	5.344	2.313
2018_60	18	7	3	6	OL	67.194	95.662	25.233	3028.97	2546.83	312.094	0.21	0.663	69.141	0.086	4.315	0.064	9.248	2.473
2018_20	1	8	3	5	OL	46.244	40.085	10.379	1883.16	1613.43	220.57	0.073	0.255	22.439	0.073	1.84	0.188	2.663	0.951
2018_21	20	8	3	5	OL	76.215	52.987	21.898	3006.64	2863.98	355.556	0.07	0.637	36.447	0.118	2.607	0.289	4.111	1.966
2018_26	8	8	3	5	OL	75.456	35.446	11.936	2692.25	2365.18	306.106	0.073	0.382	30.085	0.023	2.028	0.138	3.886	0.813
2018_3	13	8	3	4	OL	35.327	22.145	8.291	838.94	901.538	279.087	0.047	0.075	16.476	0.014	1.567	0.214	1.022	1.099
2018_39	17	8	3	6	OL	89.413	68.853	17.252	2821.85	2992.67	351.422	0.087	0.532	40.451	0.196	3.31	0.151	5.498	1.413
2018_4	9	8	3	4	OL	144.245	52.643	22.4	3075.41	3204.77	376.477	0.511	0.502	47.915	0.036	3.476	0.151	7.69	1.194
2018_40	14	8	3	6	OL	51.958	39.092	9.511	2071.27	1837.47	227.617	0.027	0.337	19.455	0.127	2.382	0.163	1.748	1.394
2018_45	22	8	3	6	OL	52.016	64.015	17.259	3277.53	2936.03	346.648	0.084	0.48	38.785	0.032	3.192	0.201	4.108	1.351
2018_46	18	8	3	6	OL	70.78	38.325	8.089	1839.5	1711.55	291.559	0.03	0.195	26.146	0.3	2.039	0.138	1.934	1.571
2018_47	11	8	3	6	OL	86.968	48.746	18.04	2566.15	2027.85	337.473	0.053	0.232	9.358	0.005	5.365	0.138	2.737	1.761
2018_5	7	8	3	4	OL	99.32	76.257	20.566	2939.3	2718.21	368.702	0.144	0.555	53.089	0.014	3.777	0.176	3.009	1.647
2018_6	12	8	3	6	OL	234.657	59.656	16.335	2581.24	2506.69	357.363	0.094	0.42	32.841	0.114	3.433	0.226	5.355	1.041
2018_29	3	8	3	5	OL	61.365	52.332	26.79	2531.3	2460.55	360.041	0.13	0.397	38.126	0.041	2.441	0.126	3.723	0.951
2018_30	2	8	3	5	OL	57.765	43.652	17.497	2302.92	2138.87	321.504	0.073	0.352	27.341	0.141	1.561	0.214	3.315	0.832
2018_32	5	8	3	5	OL	66.411	92.475	15.971	3130.96	3069.71	373.372	0.114	0.322	37.362	0.082	2.13	0.188	7.461	1.022
2018_55	27	8	3	6	OL	67.351	58.831	17.211	2955.95	2720.63	382.582	0.073	0.307	33.646	0.059	1.513	0.289	5.382	1.37
2018_62	16	8	3	6	OL	86.86	56.782	18.522	3028	2983	353.887	0.087	0.292	33.752	0.209	1.969	0.477	4.727	1.356
2018_11	25	8	3	4	OL	78	26.295	8.778	1342.46	1222.84	153.949	0.097	0.112	26.398	0.041	2.296	0.302	4.467	1.537
2018_50	24	8	3	6	OL	104.426	37.368	20.571	2483.68	2270.85	244.128	0.03	0.502	17.22	0.123	0.687	0.289	1.564	0.808
2018_52	10	8	3	6	OL	76.419	57.167	18.348	2556.5	2128.18	300.048	0.033	0.187	20.724	0.059	3.133	0.188	4.037	0.846
2018_17	6	8	3	4	OL	103.878	46.653	21.89	2347.68	2522.35	297.328	0.561	0.18	58.707	0.268	2.452	0.176	7.352	0.922
2018_18	26	8	3	4	OL	44.644	20.976	7.551	941.581	939.713	124.808	0.037	0.03	15.707	0.018	1.416	0.126	1.576	1.084
2018_19	23	8	3	4	OL	50.004	66.276	22.385	1498.5	1806.4	289.19	0.341	0.225	60.85	NA	2.377	0.214	6.194	0.865
2018_37	4	8	3	5	OL	40.27	66.694	9.941	2592.23	2337.03	324.966	0.063	0.3	25.134	0.3	2.452	0.151	3.226	0.798
2018_56	21	8	3	6	OL	63.271	51.095	21.283	2625.62	2977.21	388.043	0.11	0.307	31.878	0.009	1.599	0.239	4.39	0.918
2018_61	19	8	3	6	OL	61.542	39.909	14.516	2395.17	2193.85	322.019	0.037	0.315	22.996	0.036	1.561	0.163	4.508	1.227
2019_1	27	9	4	8	OL	79.512	49.654	10.819	1520.16	1426.53	150.974	0.05	0.201	24.823	0.066	4.027	0.049	2.82	2.853
2019_1	1	9	4	8	CB	312.251	167.508	4.07	2827.44	3320.18	298.803	0.118	0.754	71.847	2.935	11.953	0.08	14.625	11.582
2019_28	7	9	4	7	OL	46.641	51.848	15.433	2623.38	2853.34	208.14	0.048	0.582	42.694	0.028	3.993	0.075	4.409	2.178
2019_28	4	9	4	7	CB	52.666	59.455	0.58	2355.94	2163.37	160.81	0.084	0.552	45.891	2.78	4.062	0.049	9.925	1.582
2019_29	44	9	4	7	CB	53.292	54.952	0.249	2044.33	1614.12	122.981	0.045	0.687	27.407	2.963	4.485	0.071	7.706	1.675
2019_29	30	9	4	7	OL	62.447	68.404	19.688	2707.4	2517.96	239.707	0.054	0.299	31.19	0.042	3.057	0.04	3.931	1.831
2019_3	18	9	4	8	OL	121.246	70.404	18.765	2262.44	2520.45	269.272	0.089	0.321	47.173	0.094	3.451	0.035	6.665	1.603
2019_3	26	9	4	8	CB	154.931	73.84	2.991	2269.44	2309.42	257.999	0.075	0.269	43.016	1.613	2.791	0.035	9.43	-2.199
2019_30	15	9	4	7	OL	37.526	53.632	18.314	2318.62	2589.24	221.602	0.057	0.627	25.012	0.047	2.958	0.071	3.699	1.115
2019_30	37	9	4	7	CB	41.027	58.309	0.174	2397.38	2140.2	179.149	0.02	0.948	26.169	3.357	1.446	0.084	8.444	1.929
2019_31	6	9	4	7	OL	35.132	95.076	17.581	2382.39	2443.62	194.466	0.027	0.433	19.911	0.042	1.791	0.04	4.305	1.26
2019_31	39	9	4	7	CB	38.564	93.719	0.242	2112.39	2269.43	177.3	0.072	0.022	20.31	0.684	2.978	0.031	9.006	1.691
2019_4	40	9	4	8	OL	93.896	68.537	19.71	2418.92	2763.67	282.171	0.048	0.41	40.331	0.159	2.101	0.058	4.984	1.748
2019_5	14	9	4	8	OL	109.242	80.225	16.192	2025.07	2547.68	293.697	0.05	0.254	49.331	0.206	2.638	0.08	8.072	1.675
2019_5	35	9	4	8	CB	128.592	80.837	2.46	2107.68	2373.26	298.292	0.131	0.343	49.185	1.632	1.451	0.075	13.273	1.862
2019_11	47	9	4	8	CB	41.842	46.935	4.315	1568.84	1698.23	127.394	0.111	0.224	28.036	1.317	3.106	0.058	4.456	1.349
2019_11	31	9	4	8	OL	45.533	68.202	21.089	2105.41	2462.45	214.718	0.107	0.224	38.036	0.075	3.914	0.044	3.002	1.743
2019_37	3	9	4	7	CB	47.814	58.854	0.834	1979.98	1740.46	127.758	0.02	0.5	25.355	2.907	1.155	0.049	7.276	1.686
2019_37	20	9	4	7	OL	55.251	78.228	14.063	2756.03	2648.3	232.535	0.038	0.552	27.165	0.038	2.278	0.035	4.123	2.401
2019_38	19	9	4	7	CB	44.441	91.966	0.297	2082.61	1753.41	135.106	0.084	0.545	25.899	2.79	0.672	0.027	2.105	1.748
2019_38	41	9	4	7	OL	47.932	105.542	17.734	2556.08	2508.8	228.374	0.12	0.336	26.206	0.108	2.249	0.049	1.787	1.727
2019_7	8	9	4	8	OL	69.479	69.253	16.532	2505.83	2623.26	254.554	0.047	0.366	24.657	0.028	1.707	0.035	5.304	1.613
2019_7	46	9	4	8	CB	117.66	91.882	0.156	2265.43	2606.84	210.282	0.041	0.537	28.194	2.452	2.534	0.035	11.524	2.282
2019_44	36	9	4	7	OL	47.547	82.702	17.518	2391.18	2228.64	246.461	0.132	0.179	36.552	0.038	1.195	0.04	4.82	1.634
2019_44	48	9	4	7	CB	59.757	78.559	0.333	2395.2	2097.06	150.998	0.115	0.761	40.903	3.596	2.549	0.093	10.658	2.64
2019_47	21	9	4	7	OL	55.014	125.34	13.657	2598.15	2802.2	234.642	0.018	0.537	35.331	0.061	0.85	0.049	6.563	1.634
2019_47	38	9	4	7	CB	55.486	100.758	0.552	1996.37	1846.76	124.748	0.054	0.142	33.98	1.711	0.663	0.035	9.477	1.504

## Sheet: MS sample data
MS Batch	Samples (Brain region and capture date)	Number of analysed samples	Date of analysis
1	CB: 20170604	17	20171013
2	CB: 20170604	19	20181011
3	OL: 20170604	39	20181101
5	CB: 20180518	10	20190219
	CB: 20180523	10
	CB: 20180527	12
6	CB: 20180518	6	20190316
	CB: 20180523	10
	CB: 20180527	9
7	OL: 20180518	10	20190531
	OL: 20180523	10
	OL: 20180527	11
8	OL: 20180518	7	20190701
	OL: 20180523	7
	OL: 20180527	12
9	CB:20190425	8	20190713
	CB:20190517	5
	OL:20190425	8
	OL:20190517	6

## Sheet: Caibration curve ranges
	Final amount (ng) on column
Neurochemical	Highest amount	Range					Lowest amount
His	50	40	20	10	5	2.5	1.25
HA	8	6.4	3.2	1.6	0.8	0.4	0.2
Ser	80	64	32	16	8	4	2
Asp	1250	1000	500	250	125	62.5	31.25
Glu	1250	1000	500	250	125	62.5	31.25
GABA	200	160	80	40	20	10	5
Tyr	40	32	16	8	4	2	1
DOPA	0.1	0.08	0.04	0.02	0.01	0.005	0.0025
DA	2	1.6	0.8	0.4	0.2	0.1	0.05
OA	2	1.6	0.8	0.4	0.2	0.1	0.05
TA	0.8	0.64	0.32	0.16	0.08	0.04	0.02
Try	10	8	4	2	1	0.5	0.25
5-HT	0.25	0.2	0.1	0.05	0.025	0.0125	0.00625
Trypta	0.25	0.2	0.1	0.05	0.025	0.0125	0.00625

## Sheet: MS conditions
SRM Table:
Name	Parent (m/z)	Product (m/z)	Collison energy	Scan time (s)	S-Lens voltage
Histidine	326.11	110.1	25	0.05	82
Histidine D3	329	113.1	25	0.05	82
Serine	276.1	171.04	21	0.05	84
Serine D3	279.2	171.1	21	0.05	84
Aspartate	304.1	171.04	21	0.05	98
Aspartate D3	307.1	171.02	21	0.05	98
Histamine	282.37	138	19	0.05	73
Histamine D4	286.37	142	19	0.05	73
Glutamate	318	171	25	0.05	85
Glutamate D5	323.26	171	25	0.05	85
GABA	274.28	171	23	0.05	85
GABA D6	280.32	171	23	0.05	85
Dopa	368.35	171	23	0.05	94
Dopa D3	371.37	171	23	0.05	94
Octopamine	324.17	171	24	0.05	91
Octopamine D3	327	171	24	0.05	91
Tyrosine	352.2	171	22	0.05	117
Tyrosine D7	359.4	171	22	0.05	117
Dopamine	324.3	171	24	0.05	73
Dopamine D4	328.377	171	24	0.05	73
Tyramine	308.36	171	22	0.05	93
Tyramine D4	312	171	22	0.05	93
Serotonin	347.38	171	27	0.05	93
Serotonin D4	351.4	171	27	0.05	93
Tryptophan	375.19	171	24	0.05	124
Tryptophan D5	380.43	171	24	0.05	124
Tryptamine	331.38	171	27	0.05	91
Tryptamine D4	335.4	171	27	0.05	91

[truncated: 4 more sheets: Linear Mixed effect model resul, COLLECTED BEES BEHAVIOR SPELL, COLLECTED BEES BEHAVIOR STS, COLLECTED BEES BEHAVIOR CLUSTER]
